# Supplementary material for: Paraquat is an agonist of STIM1 and increases intracellular calcium levels
Source: Commun Biol. 2022 Oct 30;5:1151. doi: 10.1038/s42003-022-04130-0 (PMC9618025; doi:10.1038/s42003-022-04130-0)
Supplement: Supplementary file 4 — Supplementary Data [file 42003_2022_4130_MOESM4_ESM.xlsx]

## Sheet: Fig1
	Fig 1a					Fig 1d
	blank	0	0	0		time(s)	Ctrl	PQ
	PQ 0	10.2	11.9	12.7		2.285	0.0315292	0.0404533
	PQ 100	30.4	32.5	30.8		4.281	0.0320229	0.0413627
	PQ 200	28.3	29	26		6.283	0.0306667	0.0405307
	PQ 400	43.4	46.7	45		8.285	0.0326958	0.041312
	PQ 800	60.2	59.8	58		10.286	0.0304375	0.0413613
						12.282	0.0322042	0.0416333
						14.283	0.0309042	0.0412533
						16.285	0.0320896	0.0411973
	Fig 1b					18.281	0.0311042	0.0417853
	blank	0	0	0		20.282	0.0319604	0.0410333
	PQ 0	10.5	10.9	13.8		22.284	0.0303854	0.0409253
	PQ 50	14.5	14.5	19.5		24.286	0.0316042	0.0409013
	PQ 100	29.2	33.6	36.4		26.281	0.03335	0.0413187
	PQ 200	82.9	83	88.3		28.283	0.0326083	0.04074
						30.285	0.0314458	0.0402493
						32.286	0.0320979	0.0407027
						34.285	0.03175	0.0412933
	Fig 1c					36.287	0.0320125	0.0404347
	blank	0				38.284	0.0302833	0.039732
	PQ 0	32	30	31		40.286	0.0318146	0.0405747
	PQ 300	41.9	29.3	35.6		42.282	0.0327396	0.0402067
	PQ 400	41.5	39.4	40.45		44.283	0.0301687	0.0401907
	PQ 500	39.9	35	37.45		46.285	0.0286625	0.0399907
						48.287	0.0303021	0.040956
						50.282	0.0308667	0.0404827
						52.284	0.0310729	0.0411893
	Fig 1e					54.285	0.0315542	0.040816
	Ctrl	1.04229	0.999998	0.908981		56.283	0.0322062	0.0401507
	PQ	2.30868	2.38531	2.14569		58.285	0.0317771	0.041052
						60.286	0.0320208	0.041588
						62.282	0.0312063	0.0407973
						64.284	0.0317896	0.040732
	Fig 1f					66.285	0.0321354	0.040368
	NFATc1	control	0.00241478	0.00262451	0.00252063	68.281	0.0321813	0.041308
		PQ	0.00985922	0.00892443	0.00924654	70.283	0.0334562	0.0404733
						72.285	0.0321062	0.0409493
	NFATc2	control	0.000784752	0.000933346	0.000839979	74.281	0.0324687	0.0411267
		PQ	0.00312752	0.00316389	0.00270246	76.283	0.0333646	0.0401227
						78.284	0.032175	0.0415507
						80.286	0.0321667	0.0408773
						82.282	0.0318688	0.0404973
						84.283	0.032	0.0409827
						86.285	0.0320562	0.0407507
						88.286	0.0326563	0.041876
						90.282	0.0329583	0.040844
						92.284	0.0303854	0.040244
						94.285	0.0320958	0.0409213
						96.281	0.0324708	0.041396
						98.283	0.0323146	0.0404133
						100.284	0.0328438	0.040708
						102.286	0.0333125	0.041244
						104.282	0.0325021	0.0406427
						106.283	0.0332333	0.0414093
						108.285	0.0331854	0.040804
						110.287	0.0324125	0.039912
						112.282	0.0325854	0.0407973
						114.284	0.0322187	0.040644
						116.286	0.0316458	0.0418333

## Sheet: Fig2
		Fig 2a							Fig 2e	Area							Perimeter							Fig 2f				Fig 2g						Fig 2j						Fig 2k
		STIM1	control	0.01477	0.01454	0.01523			PQ (uM)	0	50	100	200	400	800		0	50	100	200	400	800		time(s)	PQ-TG	TG-PQ		time(s)	0	200	400	800		time(s)	shctrl	shstim1	shorai1	shtrpc1		time(s)	SKF
			PQ	0.01487	0.01408	0.01539				0.11	0.11	0.32	0.28	0.32	0.62		0.871887	0.938932	1.96985	1.49723	1.77714	2.89654		2.282	0.0584983	0.0322211		0	0.272786	0.315164	0.30626	0.310797		0	100	100	100	100		0	0.596954
		ORAI1	control	0.01744	0.01918	0.02071				0.12	0.14	0.2	0.3	0.35	0.41		1	1.01531	1.4	1.82142	1.95863	2.09425		4.285	0.0597051	0.0337421		2.0062	0.267677	0.311293	0.303933	0.310579		2.009	100.2	100.245	100.196	99.8407		2.011	0.59152
			PQ	0.03002	0.0288	0.03062				0.15	0.18	0.29	0.3	0.31	0.22		1.03186	1.2213	1.56009	1.81668	1.65877	1.51742		6.282	0.0569356	0.0330263		4.0074	0.275477	0.314943	0.304333	0.310976		4.009	100.672	100.598	100.409	100.11		4.012	0.592246
		TRPC1	control	0.0545016	0.0559026	0.051859				0.13	0.16	0.22	0.47	0.35	0.49		1.0753	1.21591	1.35818	2.38647	1.88349	2.51891		8.286	0.0579508	0.0309632		6.0071	0.275718	0.314007	0.301767	0.310191		6.017	100.948	100.777	100.613	100.323		6.011	0.592537
			PQ	0.0114275	0.0101288	0.0111795				0.11	0.2	0.17	0.4	0.74	0.55		0.89259	1.2856	1.14694	1.97839	2.98206	2.49142		10.282	0.057322	0.0358105		8.0033	0.270977	0.312386	0.30608	0.31033		8.008	100.991	101.073	100.885	100.512		8.012	0.593877
		TRPC3	control	0.011997	0.00825089	0.00930016				0.12	0.15	0.22	0.34	0.27	0.44		0.883829	1.2	1.46462	1.75139	1.55208	2.29574		12.282	0.0592	0.0326526		10.0052	0.273091	0.31205	0.305573	0.310721		10.008	101.262	101.235	101.276	100.617		10.012	0.594466
			PQ	0.00228067	0.00254142	0.00170854				0.12	0.22	0.18	0.25	0.52	0.42		0.88891	1.47799	1.24396	1.65495	2.465	1.94993		14.282	0.0605983	0.0347		12.0064	0.273895	0.311193	0.302893	0.310979		12.008	101.436	101.634	101.518	100.726		12.011	0.59424
		TRPC4	control	0.0083146	0.010305	0.010256				0.12	0.15	0.3	0.38	0.33	0.5		1.12793	1.15766	1.72115	2.04195	1.80214	2.44138		16.281	0.0564068	0.0328316		14.0027	0.272923	0.31215	0.303367	0.310006		14.009	101.737	101.862	101.666	100.875		14.011	0.594391
			PQ	0.00198306	0.00198051	0.00203699				0.12	0.21	0.17	0.31	0.34	0.42		0.916998	1.51622	1.28066	1.8376	1.76076	2.12056		18.281	0.0591458	0.0343421		16.0067	0.282036	0.3171	0.30462	0.309821		16.009	101.765	102.188	101.753	101.146		16.011	0.595723
		TRPC5	control	0.00401592	0.00406778	0.004179				0.13	0.17	0.2	0.28	0.47	0.31		1.01381	1.31179	1.30576	1.68671	2.2087	1.73733		20.286	0.0585068	0.0334737		18.0045	0.267105	0.312071	0.302573	0.309836		18.008	102.086	102.367	102.028	101.342		18.01	0.595914
			PQ	0.00102463	0.00126768	0.00146082				0.13	0.21	0.13	0.2	0.41	0.67		0.911519	1.42678	0.986478	1.4	2.15213	2.64425		22.286	0.0580441	0.0330789		20.0038	0.279673	0.310829	0.30384	0.310845		20.009	102.517	102.493	102.27	101.393		20.012	0.596291
		TRPC6	control	0.0075684	0.0106941	0.00997532				0.15	0.16	0.17	0.25	0.44	0.53		1.05495	1.18324	1.2104	1.43195	2.21897	2.45074		24.285	0.0573254	0.0325895		22.0048	0.278886	0.317807	0.3013	0.309142		22.009	102.627	102.657	102.442	101.52		22.011	0.59638
			PQ	0.00241644	0.00232533	0.00258726				0.12	0.17	0.18	0.25	0.48	0.44		0.904364	1.25751	1.22992	1.44809	2.39678	2.11666		26.284	0.0603407	0.0337053		24.0058	0.273682	0.314193	0.300453	0.309545		24.009	102.954	102.897	102.687	101.577		24.012	0.59724
		TRPC7	control	0.0125435	0.0135439	0.011294				0.12	0.23	0.18	0.26	0.28	0.47		0.902555	1.55564	1.26536	1.781	1.60381	2.17301		28.285	0.0586153	0.0348842		26.0049	0.271764	0.313457	0.30266	0.309467		26.016	103.168	103.08	102.739	101.855		26.012	0.597414
			PQ	0.00337535	0.00356142	0.00495698				0.12	0.17	0.16	0.24	0.34	0.47		0.937007	1.23123	1.05621	1.61089	1.91799	2.28815		30.285	0.0585525	0.0347526		28.006	0.267241	0.311	0.302413	0.309748		28.007	103.407	103.292	102.979	101.922		28.012	0.596437
		TRPV1	control	0.00972626	0.0103188	0.00893029				0.14	0.19	0.38	0.3	0.31	0.29		1.11472	1.29074	2.24276	1.6698	1.78832	1.57548		32.284	0.0600729	0.0364842		30.0051	0.277427	0.315807	0.300567	0.308758		30.008	103.557	103.44	103.512	102.149		30.01	0.597066
			PQ	0.00491579	0.00541293	0.00482643				0.15	0.12	0.13	0.17	0.4	0.36		1.10437	1	1.05495	1.19056	2.29903	1.84725		34.284	0.0571017	0.0348632		64.9667	0.283055	0.312757	0.30202	0.308627		56.008	103.533	103.678	103.88	102.36		32.011	0.597677
		TRPV2	control	0.000378671	0.000511014	0.000590518				0.12	0.17	0.16	0.39	0.4	0.44		1	1.26775	1.07851	1.9472	2.0532	2.11393		36.284	0.0549356	0.0366053		66.9472	0.274864	0.311779	0.299713	0.308503		58.008	103.729	103.676	104.251	102.613		34.011	0.598143
			PQ	0.000179641	0.000101644	0.00019016				0.14	0.14	0.16	0.27	0.5	0.55		0.985703	1.0131	1.0911	1.5578	2.28935	2.98645		38.285	0.0573915	0.0371421		68.9522	0.269527	0.3151	0.30366	0.308788		60.008	104.08	103.858	104.703	102.82		36.011	0.598149
		TPRV3	control	0.000486545	0.000788107	0.000497066				0.12	0.17	0.32	0.29	0.28	0.38		1.08284	1.11694	1.76783	1.86851	2.13936	2.00339		40.285	0.0596305	0.0372421		70.9506	0.276559	0.3127	0.298627	0.308736		62.008	104.198	104.135	105.15	102.978		38.011	0.59826
			PQ	0.000413709	0.000418906	0.00043068				0.1	0.17	0.18	0.21	0.41	0.46		0.838517	1.12436	1.27275	1.34631	2.16403	2.24011		42.286	0.0584034	0.0314421		72.9465	0.266373	0.312686	0.300233	0.309706		64.008	104.561	104.312	105.561	103.292		40.011	0.584611
		TRPV4	control	0.0152864	0.0165291	0.0149285				0.13	0.13	0.17	0.3	0.28	0.3		1.00859	1.10123	1.25495	1.73477	1.54345	2.03383		44.285	0.0596119	0.0333316		74.9503	0.277177	0.311264	0.298047	0.309718		66.016	104.789	104.788	105.924	103.601		42.01	0.58448
			PQ	0.00172441	0.00153298	0.00160785				0.18	0.16	0.21	0.17	0.35	0.61		1.2739	1.22458	1.29216	1.25495	1.90919	2.68595		46.286	0.0588661	0.0333105		76.952	0.264114	0.314936	0.299313	0.308809		68.016	105.059	104.976	106.263	103.738		44.011	0.586071
		TRPV5	control	0.0125264	0.0138368	0.0166877				0.14	0.15	0.24	0.34	0.5	0.31		1.19464	1.08476	1.46247	1.88314	2.56509	1.7891		48.287	0.0547542	0.0343684		78.9467	0.278636	0.309471	0.299867	0.310294		70.008	105.538	105.366	106.566	104.016		46.011	0.588429
			PQ	0.0035801	0.00352349	0.00345328				0.14	0.17	0.16	0.54	0.47	0.37		1.09677	1.17077	1.09109	2.41977	2.22096	2.0071		50.281	0.055639	0.0325789		80.9496	0.2746	0.314686	0.296967	0.308858		72.008	105.688	105.778	106.886	104.212		48.01	0.588489
		TRPV6	control	0.000523867	0.000810328	0.00134331				0.13	0.29	0.15	0.34	0.37	0.46		0.967748	2.32354	1.08455	1.9666	1.85593	2.16379		52.284	0.0550559	0.0317368		82.9478	0.277136	0.316879	0.297847	0.307276		74.016	105.856	106.037	107.164	104.468		50.011	0.589809
			PQ	0.000202561	0.000228169	0.00018222					0.13	0.15	0.25	0.4	0.31			1.01693	1.07456	1.64712	2.1727	1.8641		54.284	0.0548424	0.0341895		84.9503	0.275059	0.317757	0.300033	0.308967		76.008	106.166	106.304	107.619	104.583		52.011	0.590149
											0.19	0.16	0.33	0.36	0.38			1.18839	1.2	2.01551	2.05227	2.06245		56.285	0.0561305	0.0349947		86.9512	0.275273	0.313286	0.299333	0.309133		78.009	106.436	106.539	107.889	104.882		54.01	0.592194
											0.16	0.15	0.5	0.39	0.4			1.27212	1.08134	2.30377	1.9119	2.10137		58.281	0.0555983	0.0359526		88.9499	0.270214	0.311	0.29708	0.308303		80.007	106.541	106.8	108.101	105.175		56.011	0.59316
		Fig 2b									0.16	0.14	0.28	0.43	0.19			1.03346	1.02973	1.75218	2.1887	1.24323		60.286	0.0571847	0.0367474		90.9511	0.266564	0.313193	0.29926	0.308894		82.015	106.653	107.094	108.614	105.43		58.011	0.594
		Ctrl+DMSO	11	10.7	11.7							0.2	0.45	0.5	0.28				1.36476	2.38918	2.41901	1.57662		62.283	0.0596864	0.0359474		92.9502	0.276182	0.310936	0.296133	0.308661		84.016	107.042	107.479	108.819	105.662		60.011	0.594697
		Ctrl+SKF 5uM	20.3	21.3	21.9							0.16	0.32	0.4	0.24				1.16613	1.773	1.97967	1.57849		64.287	0.0554068	0.0352737		94.9504	0.273418	0.311371	0.298693	0.308173		86.008	107.103	107.633	109.131	105.949		62.011	0.595209
		Ctrl+SKF 10uM	22	22.9	26.2							0.22	0.38	0.3	0.41				1.37626	1.94223	1.90071	2.18036		66.281	0.0570169	0.0368316		96.9481	0.281273	0.317264	0.296673	0.307976		88.016	107.337	107.985	109.477	106.185		64.011	0.59686
		PQ+DMSO	76.1	74.2	74.7							0.23	0.39	0.35	0.26				1.48897	2.17463	1.83878	1.67007		68.285	0.055639	0.0388842		98.9521	0.2741	0.311857	0.298533	0.308736		90.008	107.467	108.154	109.749	106.377		66.009	0.597169
		PQ+SKF 5uM	63.1	58	57.3								0.2	0.23	0.34					1.30711	1.503	2.09792		70.282	0.0569898	0.0390158		100.949	0.275477	0.311064	0.299673	0.307427		92.016	107.453	108.453	110.14	106.589		68.01	0.59872
		PQ+SKF 10uM	58.1	54.1	57.4								0.34	0.33	0.34					1.74253	1.89057	1.93993		72.284	0.0542932	0.0419579		102.951	0.269277	0.31145	0.29926	0.307836		94.016	107.601	108.599	110.508	106.673		70.01	0.599451
													0.35	0.47	0.48					2	2.25001	2.34183		74.281	0.0565508	0.0408316		104.949	0.277655	0.318043	0.300287	0.307342		96.007	107.868	108.896	110.803	106.98		72.009	0.600366
														0.5							2.44136			76.285	0.0584542	0.0402474		106.951	0.282855	0.307729	0.29952	0.306145		98.007	108.183	109.079	111.074	107.117		74.01	0.601089
		Fig 2c												0.44							2.19481			78.286	0.0580017	0.0414211		108.951	0.265132	0.310414	0.2984	0.307318		100.015	108.187	109.462	111.32	107.242		76.01	0.602214
		Ctrl+DMSO	0.896551	1.1944	1									0.4							2.02023			80.283	0.0572492	0.0415737		110.95	0.278305	0.309786	0.300333	0.307103		102.007	108.348	109.69	111.739	107.629		78.01	0.603143
		Ctrl+SKF 5uM	0.775703	0.769543	0.77749									0.3							1.74547			82.286	0.0568051	0.0416263		112.948	0.268082	0.314479	0.298333	0.30617		104.007	108.55	109.874	111.974	107.686		80.011	0.60416
		Ctrl+SKF 10uM	0.628751	0.631631	0.858945									0.48							2.15575			84.281	0.0564441	0.0437316		114.949	0.264205	0.314936	0.298553	0.306936		106.016	108.611	110.15	112.329	107.876		82.018	0.604443
		PQ+DMSO	3.18863	3.05976	2.92772									0.32							1.76944			86.284	0.0572458	0.0415421		116.95	0.276305	0.310321	0.29948	0.306912		108.008	108.823	110.249	112.623	108.11		84.009	0.605877
		PQ+SKF 5uM	2.21599	2.18302	1.82389									0.62							2.62132			88.287	0.0570305	0.0447947		118.947	0.272432	0.310686	0.297233	0.306809		110.016	109.072	110.603	112.898	108.382		86.01	0.606046
		PQ+SKF 10uM	1.36509	1.74364	1.626									0.45							2.28748			90.284	0.0577881	0.0441947		120.953	0.272918	0.31035	0.30126	0.305642		112.007	109.401	110.775	113.199	108.478		88.01	0.60712
														0.33							1.8867			92.284	0.0574237	0.0438842		122.952	0.267759	0.310629	0.293693	0.306342		114.015	109.598	111.135	113.413	108.823		90.01	0.607686
														0.56							2.48719			94.286	0.0562932	0.0442211		124.953	0.277427	0.306136	0.296593	0.305294		116.007	109.76	111.299	113.748	108.848		92.01	0.608923
														0.46							2.2131			96.285	0.0558424	0.0468789		126.949	0.276605	0.311814	0.297227	0.305242		118.007	110.197	111.578	114.07	109.033		94.01	0.609631
		Fig 2i												0.64							3.11312			98.283	0.0596814	0.0449737		128.947	0.279391	0.310664	0.296973	0.305155		120.007	110.375	111.827	114.4	109.224		96.011	0.61056
		EV	control	9.74	8.14	7.21	6.27							0.38							1.99128			100.287	0.0586254	0.0450421		130.95	0.274859	0.309614	0.295493	0.305373		122.015	110.587	111.992	114.636	109.554		98.01	0.610686
			PQ	23.7	23.5	21	20.3							0.5							2.56467			102.283	0.0585525	0.0425684		132.949	0.267032	0.309707	0.294113	0.305306		124.014	110.667	112.222	114.967	109.752		100.009	0.611514
		STIM1	control	12.5	11.8	8.9	11.3																	104.283	0.0579322	0.0456947		134.948	0.27305	0.308464	0.298873	0.30413		126.015	111.01	112.502	115.251	109.901		102.009	0.612309
			PQ	37.8	36.5	34.7	31.7																	106.286	0.0573305	0.0443		136.95	0.264336	0.309693	0.29922	0.305285		128.008	111.231	112.754	115.543	110.094		104.009	0.61238
		ORAI1	control	9.49	8.83	7.81	8.46																	108.284	0.0576441	0.0463421		138.948	0.274468	0.30965	0.294193	0.304236		130.016	111.459	112.956	115.851	110.244		106.009	0.612631
			PQ	38.5	37.9	33.7	37.9																	110.284	0.0582746	0.0436316		140.949	0.270264	0.310743	0.294993	0.304794		132.015	111.6	113.161	116.109	110.37		108.01	0.614751
		TRPC1	control	14.1	10.7	9.67	8.56																	112.283	0.0573271	0.0461105		142.947	0.270314	0.307636	0.2969	0.305955		134.015	111.754	113.327	116.334	110.646		110.009	0.615371
			PQ	33.3	29.8	27.6	27.7																	114.283	0.0589305	0.0471526		144.948	0.265932	0.313329	0.296107	0.304791		136.007	112.09	113.436	116.592	110.91		112.01	0.615134
																								116.283	0.0594729	0.0457526		146.947	0.278364	0.312357	0.295587	0.302912		138.007	112.303	113.634	116.876	110.952		114.01	0.615977
																								118.282	0.0581881	0.0476263		148.949	0.271777	0.305779	0.296587	0.304397		140.015	112.393	114.018	117.107	111.251		116.01	0.616306
																								120.282	0.0609153	0.0454421		150.947	0.269823	0.310236	0.293613	0.303521		142.016	112.579	114.128	117.34	111.538		118.009	0.617163
																								122.282	0.0589254	0.0486842		152.949	0.378786	0.363257	0.4143	0.466682		144.015	112.76	114.29	117.512	111.6		120.009	0.61688
																								124.281	0.0595763	0.0476526		154.951	0.434877	0.4177	0.476867	0.593221		146.015	113.232	114.547	117.875	111.701		122.009	0.618769
																								126.281	0.0609068	0.0449842		156.95	0.4656	0.444021	0.524507	0.674633		148.003	113.39	114.846	118.039	112.045		124.01	0.618546
																								128.286	0.058539	0.0459158		158.95	0.497241	0.4659	0.553153	0.701524		150.006	113.427	114.971	118.208	112.165		126.009	0.620389
																								130.283	0.059939	0.0469211		160.952	0.509241	0.4882	0.58046	0.721812		152.015	113.806	115.157	118.476	112.343		128.009	0.620074
																								132.281	0.0566746	0.0470842		162.948	0.508882	0.498436	0.590713	0.736221		154.015	113.963	115.393	118.678	112.397		130.009	0.620426
																								134.281	0.0579695	0.0473211		164.948	0.516555	0.503957	0.598253	0.750103		156.015	114.065	115.666	118.98	112.736		132.009	0.622369
																								136.281	0.0594102	0.0465053		166.952	0.520109	0.495114	0.60346	0.763942		158.015	114.356	115.766	119.171	112.728		134.008	0.621609
																								138.287	0.0592525	0.0445		168.948	0.526791	0.495164	0.603213	0.7817		160.015	114.568	116.086	119.359	112.763		136.009	0.623171
																								140.286	0.0593407	0.0450947		170.951	0.510982	0.494271	0.617227	0.793033		162.007	114.609	116.132	119.652	113.084		138.008	0.623203
																								142.286	0.0599627	0.0457		172.947	0.5059	0.482736	0.624187	0.799558		164.007	115.05	116.457	119.812	113.198		140.017	0.623789
																								144.287	0.0568424	0.0440105		174.952	0.497118	0.479936	0.627367	0.803303		166.007	115.209	116.468	119.997	113.384		142.009	0.623809
																								146.286	0.0581034	0.0444		176.948	0.499991	0.469364	0.625567	0.794342		168.014	115.493	116.863	120.264	113.783		144.009	0.624389
																								148.283	0.0573949	0.0451684		178.953	0.504018	0.467764	0.61444	0.799403		170.014	115.538	117.078	120.519	113.758		146.009	0.625069
																								150.285	0.0611746	0.0449474		180.948	0.488832	0.460771	0.606353	0.798064		172.014	115.794	117.328	120.746	113.933		148.008	0.625851
																								152.286	0.0608322	0.0453895		182.95	0.481736	0.459043	0.598833	0.786267		174.015	115.987	117.49	120.905	114.101		150.009	0.626417
																								154.282	0.0585492	0.0454105		184.951	0.489391	0.445386	0.591753	0.780561		176.015	116.073	117.71	121.196	114.286		152.009	0.626123
																								156.284	0.0594881	0.0441842		186.95	0.476941	0.450457	0.580787	0.771955		178.015	116.325	117.879	121.427	114.446		154.008	0.627051
																								158.283	0.0578576	0.0439895		188.948	0.472032	0.4438	0.572413	0.763261		180.015	116.333	118.41	121.634	114.519		156.008	0.627854
																								160.286	0.0577203	0.0446842		190.947	0.477095	0.443807	0.568673	0.754903		182.016	116.514	118.184	121.754	114.74		158.008	0.62738
																								162.287	0.0565017	0.0462737		192.95	0.4593	0.437393	0.5645	0.748552		184.015	116.88	118.476	121.982	114.948		160.008	0.628506
																								164.282	0.0575424	0.0456		194.95	0.45805	0.441136	0.556913	0.7426		186.006	117.156	118.72	122.242	115.072		162.008	0.628771
																								166.284	0.0574644	0.0447947		196.951	0.4531	0.439764	0.553	0.737685		188.014	117.302	118.825	122.443	115.095		164.016	0.629594
																								168.283	0.0598441	0.0450053		198.951	0.442041	0.434221	0.547313	0.736464		190.014	117.449	118.963	122.58	115.125		166.017	0.629403
																								170.286	0.061078	0.0412211		200.951	0.440664	0.440557	0.54094	0.735458		192.014	118.331	118.898	122.993	115.364		168.009	0.630757
																								172.283	0.0573932	0.0450579		202.952	0.44425	0.438971	0.532667	0.732397		194.014	118.243	119.199	123.033	115.577		170.009	0.630337
																								174.284	0.0602881	0.0420947		204.947	0.440273	0.440629	0.529553	0.727948		196.014	127.821	134.759	123.113	115.767		172.008	0.631546
																								176.286	0.0580847	0.0426105		206.948	0.439077	0.43525	0.528913	0.725506		198.007	143.791	134.967	123.314	116.036		174.008	0.631971
																								178.287	0.0581831	0.0447368		208.948	0.42665	0.437129	0.52644	0.714518		200.006	154.305	135.154	123.545	116.257		176.008	0.633129
																								180.281	0.0601627	0.0450263		210.949	0.432273	0.432793	0.52092	0.712042		202.015	160.603	135.214	124.064	116.424		178.008	0.633926
																								182.285	0.0615864	0.0431737		212.95	0.433532	0.439029	0.512707	0.701424		204.006	165.254	135.46	124.397	116.807		180.016	0.634606
																								184.287	0.0621203	0.0450263		214.949	0.409941	0.436771	0.5117	0.694839		206.014	168.567	135.843	124.606	116.993		182.008	0.634237
																								186.284	0.0602729	0.0431		216.951	0.42245	0.434457	0.504453	0.686491		208.006	170.285	135.822	124.999	117.419		184.007	0.635454
																								188.286	0.0606424	0.0411684		218.95	0.411732	0.43185	0.508547	0.681991		210.006	171.491	136.147	125.269	117.459		186.016	0.635051
																								190.284	0.0606271	0.0438737		220.948	0.410482	0.4333	0.49694	0.676891		212.006	171.744	136.298	125.589	117.685		188.007	0.635689
																								192.281	0.0636441	0.0421632		222.95	0.409664	0.429793	0.49724	0.678994		214.006	171.613	136.416	125.762	117.957		190.007	0.636037
																								194.281	0.0581254	0.0432053		224.951	0.405309	0.428629	0.491387	0.678706		216.014	171.413	136.568	126.116	118.187		192.007	0.636066
																								196.285	0.0616322	0.0419789		226.947	0.413223	0.427043	0.48846	0.667352		218.006	170.909	136.737	126.319	118.38		194.014	0.636089
																								198.286	0.0600085	0.0412158		228.949	0.398286	0.420921	0.485727	0.664461		220.014	170.207	137.043	126.878	118.851		196.008	0.636191
																								200.286	0.0611203	0.0410105		230.951	0.403414	0.4242	0.483133	0.658794		222.006	169.478	137.266	126.82	118.8		198.008	0.636771
																								202.284	0.0612729	0.0400316		232.951	0.406132	0.426514	0.478327	0.650585		224.013	168.693	137.385	127.109	119.026		200.008	0.638257
																								204.286	0.0574898	0.0438684		234.951	0.393632	0.424179	0.467873	0.644288		226.014	168.12	137.516	127.371	119.154		202.008	0.638989
																								206.283	0.0595797	0.0410211		236.95	0.396691	0.417929	0.468013	0.639685		228.015	167.154	137.445	127.761	119.29		204.005	0.639314
																								208.281	0.0618576	0.0390158		238.952	0.390886	0.422614	0.462767	0.635279		230.014	166.354	137.594	127.938	119.577		206.008	0.640334
																								210.283	0.0589085	0.0410211		240.948	0.402441	0.416236	0.454253	0.625185		232.013	165.272	137.563	128.193	119.772		208.008	0.641609
																								212.285	0.0593322	0.0402158		242.948	0.394118	0.423529	0.451593	0.623403		234.013	164.689	137.809	128.509	119.962		210.007	0.640814
																								214.282	0.0619153	0.0406263		244.949	0.396195	0.419057	0.45128	0.615215		236.013	163.758	137.825	128.665	120.133		212.015	0.641771
																								216.284	0.0615831	0.0397211		246.947	0.393073	0.4223	0.44288	0.61317		238.013	162.877	138.041	128.986	120.422		214.015	0.64296
																								218.287	0.0589542	0.0406632		248.947	0.378141	0.419736	0.439573	0.605942		250.014	162.296	138.087	129.137	120.497		216.007	0.64224
																								220.284	0.0611424	0.0401158		250.948	0.390523	0.422029	0.434927	0.601903		252.006	162.004	138.216	129.35	120.678		218.007	0.641926
																								222.282	0.0601508	0.0391211		252.948	0.386218	0.418079	0.435753	0.599679		254.006	161.119	138.054	129.68	121.041		220.015	0.642409
																								224.285	0.059778	0.0444211		254.95	0.386918	0.41815	0.43278	0.596621		256.013	160.742	138.377	129.856	121.183		222.016	0.642377
																								226.286	0.0596966	0.0407263		256.949	0.377273	0.420071	0.433507	0.595127		258.013	160.535	138.594	130.063	121.173		224.007	0.648706
																								228.284	0.0614831	0.0414158		258.948	0.376673	0.41805	0.431527	0.5882		260.013	160.426	138.592	130.243	121.455		226.015	0.650603
																								230.282	0.0612559	0.0407684		260.95	0.375709	0.421443	0.42772	0.585464		262.013	160.008	138.842	130.385	121.455		228.015	0.71106
																								232.284	0.0607424	0.0393263		262.952	0.377559	0.41705	0.427073	0.577112		264.013	159.68	138.81	130.749	121.668		230.007	0.709469
																								234.285	0.0629169	0.0398368		264.966	0.380573	0.420671	0.429353	0.577882		266.014	159.994	138.916	130.883	121.771		232.007	0.706754
																								236.282	0.0612525	0.0378947		266.951	0.371168	0.417343	0.42534	0.570448		268.006	160.184	138.886	130.982	121.926		234.014	0.707566
																								238.285	0.0618254	0.0404421		268.95	0.3661	0.420629	0.425793	0.570903		270.006	159.785	139.168	131.273	122.162		236.014	0.708611
																								240.285	0.0603763	0.0419579		270.949	0.377773	0.424636	0.423667	0.566873		272.013	159.949	139.397	131.495	122.364		238.007	0.709326
																								242.284	0.0633458	0.0390263		272.95	0.358441	0.422686	0.428747	0.561497		274.013	159.953	139.351	131.553	122.776		240.005	0.71174
																								244.281	0.0607729	0.0428526		274.947	0.374109	0.421429	0.428013	0.555945		276.013	160.33	139.537	131.65	122.901		242.005	0.713783
																								246.282	0.0587119	0.0388579		276.951	0.364455	0.420543	0.423767	0.550152		278.013	160.4	139.665	131.861	123.025		244.005	0.714543
																								248.286	0.0605746	0.0431737		278.95	0.369741	0.426764	0.424307	0.545667		280.013	160.372	139.819	132.111	123.201		246.013	0.7134
																								250.284	0.0616864	0.0415684		280.952	0.380509	0.419921	0.428673	0.54287		282.013	160.39	139.752	132.252	123.352		248.014	0.713634
																								252.284	0.0613508	0.0396579		282.949	0.378259	0.427064	0.4257	0.538485		284.013	160.451	139.916	132.473	123.513		250.014	0.713031
																								254.286	0.0661458	0.0362		284.948	0.370664	0.425986	0.427287	0.538612		286.005	160.486	139.892	132.581	123.773		252.014	0.71202
																								256.286	0.0658169	0.0397789		286.952	0.373995	0.430164	0.427893	0.533224		288.014	160.753	140.021	132.854	124.025		254.006	0.711871
																								258.285	0.0674339	0.0403316		288.949	0.375227	0.427979	0.426213	0.53163		290.013	160.602	140.045	132.925	123.993		256.015	0.710894
																								260.285	0.0678949	0.0422474		290.949	0.37695	0.427243	0.429913	0.529767		292.013	160.882	140.164	133.113	124.189		258.015	0.71098
																								262.281	0.0663966	0.0422842		292.947	0.368982	0.423043	0.43208	0.526221		294.013	160.888	140.227	133.444	124.377		260.014	0.710011
																								264.286	0.0687373	0.0333158		294.952	0.372673	0.428443	0.4332	0.521579		296.013	160.758	140.216	133.503	124.584		262.014	0.708483
																								266.281	0.0678831	0.0410105		296.948	0.369441	0.428229	0.4379	0.522161		298.013	161.37	140.491	133.67	124.678		264.014	0.708231
																								268.283	0.068639	0.0411474		298.948	0.375873	0.428879	0.435373	0.522688		300.013	161.475	140.624	133.901	125.085		266.006	0.708517
																								270.286	0.0711898	0.0383842		300.948	0.3729	0.431907	0.439027	0.519879		302.014	161.521	140.658	134.021	125.063		268.014	0.708546
																								272.284	0.0712458	0.0399842		310.737	0.373564	0.427714	0.438633	0.521161		304.013	161.298	140.652	134.319	125.371		270.006	0.70714
																								274.286	0.0702475	0.0407211		312.72	0.379005	0.426536	0.43782	0.520879		306.013	161.622	140.773	134.499	125.482		272.014	0.706151
																								276.285	0.0731288	0.0431632		314.72	0.375218	0.425707	0.4409	0.521612		308.012	161.734	141.058	134.617	125.6		274.014	0.7057
																								278.282	0.0713305	0.0324474		316.721	0.381568	0.433714	0.438347	0.520297		310.012	162.09	141.048	134.873	125.859		276.014	0.704343
																								280.286	0.0736356	0.0360158		318.722	0.379773	0.433193	0.435467	0.51833		312.014	162.108	141.101	135.093	126.078		278.013	0.704837
																								282.282	0.0722814	0.0384316		320.719	0.38115	0.433871	0.433393	0.516182		314.013	162.091	141.324	135.256	126.277		280.014	0.703786
																								284.283	0.0752119	0.0380789		322.722	0.381327	0.434943	0.432233	0.514676		316.013	162.522	141.353	135.393	126.35		282.014	0.702877
																								286.283	0.0728712	0.0386368		324.723	0.385864	0.430921	0.43276	0.512688		318.013	162.388	141.557	135.448	126.469		284.014	0.713763
																								288.285	0.0725644	0.0404632		326.723	0.384764	0.438157	0.436407	0.512255		320.013	162.662	141.551	135.799	126.636		286.014	0.712397
																								290.286	0.0745627	0.0386105		328.719	0.374677	0.430493	0.435747	0.5122		322.013	162.737	141.779	136.021	126.992		288.006	0.705209
																								292.285	0.0730051	0.0374526		330.722	0.377145	0.429471	0.429873	0.508255		324.013	162.776	141.765	136.132	126.947		290.014	0.689911
																								294.281	0.0758847	0.0374421		332.721	0.374391	0.429579	0.426127	0.508045		326.013	162.595	142.053	136.356	127.106		292.007	0.67488
																								296.286	0.0752864	0.0372368		334.722	0.374886	0.42945	0.428547	0.507524		328.012	162.873	142.144	136.555	127.18		294.006	0.663131
																								298.286	0.0739153	0.0377105		336.721	0.377027	0.432221	0.429667	0.504603		330.012	162.953	142.178	136.686	127.328		296.013	0.655051
																								300.283	0.0756356	0.0398579		338.721	0.384805	0.428493	0.426707	0.503288		332.012	163.006	142.455	136.868	127.648		298.013	0.65208
																								302.285	0.0736915	0.0367105		340.72	0.378145	0.432129	0.427093	0.502033		334.013	163.129	142.715	137.08	127.678		300.013	0.649423
																								304.283	0.0744356	0.0397263		342.719	0.384632	0.426729	0.423273	0.505973		336.013	162.96	143.101	137.28	127.955		302.005	0.649486
																								306.282	0.0739644	0.0353947		344.722	0.371555	0.432464	0.419273	0.502927		338.013	163.371	143.209	137.482	127.947		304.005	0.64738
																								308.281	0.075422	0.0375895		346.719	0.381486	0.429793	0.421293	0.505503		340.013	163.269	143.548	137.512	128.099		306.012	0.646506
																								310.285	0.0750169	0.0367421		348.718	0.379045	0.434886	0.417747	0.505021		342.014	163.651	143.712	137.654	128.434		308.013	0.646123
																								312.281	0.0747017	0.0383211		350.722	0.375391	0.428664	0.42008	0.505091		344.012	164.01	143.575	137.782	128.466		310.014	0.646457
																								314.283	0.074639	0.0376947		352.722	0.378009	0.436079	0.41978	0.505564		346.012	163.795	143.806	138.088	128.632		312.006	0.647323
																								316.281	0.0803119	0.0375579		354.721	0.379818	0.429714	0.416207	0.504764		348.012	163.87	143.742	138.179	128.83		314.013	0.64518
																								318.281	0.0766102	0.0371368		356.72	0.377023	0.42985	0.417553	0.503479		350.012	163.669	143.84	138.415	128.893		316.013	0.645377
																								320.285	0.0762492	0.0379211		358.719	0.393327	0.429514	0.415673	0.500397		352.012	163.963	143.876	138.561	129.092		318.005	0.644654
																								322.284	0.0735186	0.0398		360.721	0.375555	0.429179	0.416447	0.502324		354.012	163.841	144.045	138.611	129.247		320.005	0.644711
																								324.281	0.0774881	0.0367211		362.72	0.373309	0.429529	0.413787	0.498542		356.014	163.79	144.05	138.938	129.295		322.013	0.645431
																								326.285	0.0732068	0.0375737		364.72	0.384564	0.4272	0.410967	0.498285		358.012	163.929	144.06	138.996	129.514		324.013	0.645034
																								328.284	0.0756356	0.0368895		366.72	0.382009	0.434221	0.405553	0.497179		360.013	164.125	144.4	139.261	129.704		326.005	0.643594
																								330.285	0.0760288	0.0388368		368.722	0.373095	0.426521	0.408447	0.494779		362.012	164.055	144.33	139.473	129.869		328.013	0.643606
																								332.286	0.0776068	0.0394684		370.719	0.374545	0.432657	0.407587	0.493276		364.012	164.776	144.654	139.581	130.173		330.013	0.642503
																								334.285	0.0763339	0.0397053		372.722	0.376473	0.425714	0.404827	0.494361		366.012	165.411	144.658	139.862	130.206		332.012	0.642449
																								336.285	0.0733644	0.0368632		374.722	0.373918	0.430257	0.404307	0.488767		368.012	165.53	144.834	140.14	130.298		334.012	0.642251
																								338.285	0.075739	0.0410053		376.723	0.370259	0.430036	0.409127	0.486694								336.012	0.641483
																								340.281	0.0755898	0.0377842		378.723	0.3807	0.427079	0.405927	0.486142								338.013	0.640846
																								342.281	0.0749102	0.0378474		380.721	0.369877	0.428057	0.404927	0.484724								340.013	0.640234
																								344.286	0.079122	0.0355		382.721	0.385273	0.429121	0.40444	0.482906								342.013	0.640489
																								346.286	0.0761695	0.0379421		384.753	0.3743	0.430729	0.40632	0.482539								344.013	0.641771
																								348.286	0.0789407	0.0382789		386.721	0.368059	0.428429	0.402113	0.478715								346.005	0.640471
																								350.286	0.0796678	0.0382053		388.723	0.36195	0.429521	0.399967	0.479448								348.004	0.640589
																								352.282	0.0759508	0.0395421		390.719	0.3584	0.423486	0.396973	0.478991								350.012	0.640669
																								354.284	0.0775153	0.0366421		392.719	0.365709	0.43285	0.39268	0.475621								352.012	0.640266
																								356.283	0.0752136	0.0383526		394.722	0.361518	0.431614	0.394013	0.477736								354.012	0.640014
																								358.283	0.0743525	0.0355474		396.721	0.362518	0.4287	0.391813	0.476942								356.012	0.639523
																								360.285	0.0787458	0.0387526		398.724	0.370218	0.435157	0.393987	0.474297								358.012	0.638843
																								362.281	0.0774814	0.0360105		400.722	0.373109	0.430971	0.389787	0.473694								360.012	0.63938
																								364.281	0.0761966	0.0382211		402.722	0.3592	0.42915	0.390793	0.470245								362.012	0.637851
																								366.282	0.0770339	0.0349684		404.718	0.357909	0.433357	0.385273	0.471882								364.012	0.638243
																								368.286	0.0739864	0.0381789		406.719	0.36565	0.434293	0.386727	0.46843								366.011	0.638369
																								370.286	0.0722763	0.0380053		408.72	0.36325	0.431671	0.387607	0.470485								368.012	0.636746
																								372.282	0.075561	0.0388368		410.72	0.357786	0.4301	0.384607	0.468445								370.012	0.636511
																								374.286	0.0731136	0.0373		412.724	0.359891	0.43145	0.38882	0.467064								372.012	0.637286
																								376.283	0.0748085	0.0391158		414.718	0.35725	0.435986	0.386147	0.468088								374.009	0.63842
																								378.285	0.0722898	0.0376684		416.721	0.371232	0.432093	0.383873	0.463976								376.011	0.637314
																								380.286	0.0760169	0.0376368		418.72	0.362455	0.426914	0.380413	0.463215								378.012	0.638414
																								382.282	0.0733305	0.0375316		420.723	0.361291	0.431243	0.38138	0.462806								380.012	0.63972
																								384.283	0.0770119	0.0395211		422.719	0.3578	0.4335	0.379253	0.46043								382.012	0.640566
																								386.284	0.074622	0.0377947		424.722	0.367373	0.432371	0.378827	0.461836								384.011	0.64198
																								388.287	0.0736576	0.0379579		426.721	0.351045	0.434993	0.382373	0.460461								386.011	0.643269
																								390.284	0.0693831	0.0394158		428.719	0.358236	0.425564	0.37716	0.457267								388.011	0.641794
																								392.286	0.072878	0.0360263		430.722	0.354568	0.430879	0.378113	0.456979								390.011	0.641731
																								394.285	0.0761932	0.0356632		432.724	0.354473	0.424886	0.377607	0.455976								392.011	0.639354
																								396.286	0.0731254	0.0400053		434.724	0.350359	0.426229	0.377447	0.456127								394.011	0.640471
																								398.282	0.0695068	0.0358316		436.724	0.354005	0.427279	0.38032	0.456876								396.012	0.641597
																								400.284	0.0744	0.0370632		438.72	0.351741	0.429457	0.37894	0.454236								398.012	0.641217
																								402.285	0.0718424	0.0396368		440.722	0.348541	0.428007	0.37824	0.451797								400.012	0.641271
																								404.282	0.0726847	0.0384368		442.724	0.356623	0.424193	0.37912	0.454761
																								406.285	0.0710576	0.0367053		444.72	0.355064	0.424279	0.374273	0.451927
																								408.286	0.0709339	0.0368895		446.719	0.353055	0.423	0.37514	0.450909
																								410.284	0.0726068	0.0353211		448.719	0.335705	0.43275	0.377353	0.451482
																								412.286	0.0740254	0.0373158		450.719	0.353059	0.428229	0.373253	0.451682
																								414.282	0.0727492	0.0356211		452.721	0.352614	0.42745	0.374727	0.449448
																								416.286	0.0737881	0.0377579		454.723	0.359773	0.431814	0.375427	0.447276
																								418.284	0.0702119	0.0360579		456.72	0.338859	0.424886	0.374347	0.4487
																								420.282	0.0692017	0.0380947		458.722	0.340591	0.429921	0.373073	0.448167
																								422.282	0.0736305	0.0405316		460.721	0.346564	0.425379	0.37112	0.4454
																								424.285	0.0731932	0.0364		462.721	0.347941	0.422007	0.37192	0.446355
																								426.286	0.0707305	0.0385053
																								428.285	0.0710407	0.0363947
																								430.282	0.0742441	0.0371316
																								432.285	0.0718136	0.0368526
																								434.283	0.0724407	0.0360579
																								436.281	0.0701407	0.0352211
																								438.286	0.0704237	0.0382263
																								440.285	0.0717068	0.0373737
																								442.282	0.0735034	0.0353053
																								444.283	0.0706254	0.0370526
																								446.287	0.0689525	0.0376263
																								448.284	0.0724983	0.0358211
																								450.283	0.0698153	0.0353526
																								452.282	0.070661	0.0385474
																								454.286	0.0693695	0.0362684
																								456.285	0.0709542	0.0366263
																								458.285	0.0698237	0.0362632
																								460.284	0.0730271	0.0340895
																								462.284	0.0701373	0.0330211
																								464.282	0.0712627	0.0349842
																								466.283	0.0732576	0.0367263
																								468.283	0.0724085	0.0335263

## Sheet: Fig4
	Fig. 4c							Fig 4f
	control	EV	10.6	9.01	7.91			time(s)	STIM1	VVAA	PYAA	KKAA	PYGAAA	STIM1DK
		TRPC1	10.4	8.97	8.12			0	100	100	100	100	100	100
		DDAA	8.22	7.83	6.32			2.017	100.137	100.57	100.165	100.364	100.134	100.162
	PQ	EV	21.7	19.5	19			4.01	100.398	100.958	100.677	100.64	100.167	100.483
		TRPC1	25.5	24.6	21.9			6.01	100.547	101.367	100.948	101.037	100.47	100.915
		DDAA	18.9	17	16.8			8.01	100.809	101.522	101.125	101.131	100.713	100.992
								10.01	101.144	101.876	101.54	101.538	100.783	101.26
								12.01	101.33	102.241	101.695	101.663	100.949	101.467
	Fig. 4d							14.008	101.582	102.495	102.186	102	101.09	101.699
	control	EV	10.2	7.08	5.68	6.75		16.009	101.62	102.716	102.397	102.262	101.124	102.08
		STIM1	15.8	13.3	10.9	11		18.008	101.944	102.993	102.766	102.42	101.417	102.221
		KKAA	15.4	14.1	14.8			20.009	102.142	103.136	103.158	102.729	101.65	102.473
	PQ	EV	53.7	50.3	46	43.9		22.017	102.313	103.341	103.355	102.896	101.747	102.637
		STIM1	66.5	59.8	60.2	58.3		24.009	102.614	103.611	103.517	103.141	101.969	102.764
		KKAA	56.9	55.6	46.1	50.2		26.008	102.727	103.17	103.752	103.177	102.016	102.857
								28.008	102.664	102.286	103.798	103.494	102.181	103.196
								64.017	102.792	103.003	104.2	103.742	102.534	103.363
								66.009	103.172	103.536	104.338	103.896	102.803	103.478
	Fig. 4e							68.008	103.419	104.146	104.64	104.202	102.898	103.721
	control	EV	11.3	7.67	9.34			70.016	103.682	104.539	104.951	104.229	103.167	103.921
		STIM1	22.9	17.4	15			72.016	103.95	105.007	105.183	104.475	102.993	103.972
		VVAA	19.8	17.6	15.7			74.016	104.305	105.35	105.489	104.498	103.07	104.249
		PYAA	17.9	13.8	11.6			76.016	104.494	105.717	105.908	104.774	103.317	104.405
		PYGAAA	16.6	13.7	15.3			78.016	104.736	106.121	106.318	104.866	103.18	104.421
	PQ	EV	44.7	38.1	34.3			80.008	105.012	106.375	106.654	104.967	103.24	104.633
		STIM1	71.3	63.5	52.9			82.016	105.379	106.74	106.855	105.081	103.171	104.939
		VVAA	67.8	64.1	65.95			84.009	105.601	106.851	107.303	105.277	103.278	105.118
		PYAA	54.6	47.2	44.8			86.007	105.723	106.94	107.542	105.422	103.291	105.295
		PYGAAA	47.7	40.6	42.6			88.007	105.834	107.259	107.911	105.581	103.3	105.537
								90.015	106.223	107.582	108.25	105.733	103.354	105.712
								92.016	106.483	107.805	108.492	105.931	103.456	105.873
								94.016	106.802	108.027	108.725	106.268	103.42	106.037
								96.008	107.269	108.255	109.065	106.459	103.523	106.448
								98.016	107.501	108.518	109.582	106.52	103.607	106.624
								100.016	107.714	108.671	109.762	106.522	103.584	106.693
								102.015	108.008	108.795	109.954	106.578	103.644	106.757
								104.015	108.31	109.213	110.363	106.887	103.46	106.903
								106.015	108.686	109.386	110.782	107.173	103.758	107.27
								108.015	109.034	109.658	111.087	107.343	103.78	107.376
								110.007	109.482	109.906	111.462	107.588	103.904	107.646
								112.014	109.565	110.17	111.689	107.773	104.004	107.844
								114.015	110.018	110.459	112.012	107.914	104.098	108.116
								116.015	110.251	110.797	112.575	108.213	104.004	108.282
								118.015	110.584	110.942	112.915	108.317	104.078	108.411
								120.015	110.884	111.212	113.234	108.502	104.046	108.63
								122.006	111.117	111.445	113.585	108.764	104.237	108.685
								124.015	111.418	111.672	113.891	108.965	104.181	108.922
								126.014	111.567	112.014	114.129	109.17	104.268	109.104
								128.015	111.874	112.325	114.391	109.338	104.187	109.365
								130.015	112.209	112.586	114.793	109.532	104.183	109.348
								132.014	112.553	112.807	115.071	109.682	104.38	109.819
								134.015	112.817	113.05	115.546	109.843	104.337	109.879
								136.007	113.157	113.352	115.878	110.154	104.314	110.04
								138.015	113.315	113.723	116.154	110.283	104.348	110.301
								140.006	113.683	113.899	116.552	110.654	104.523	110.404
								142.013	113.997	114.143	116.933	110.874	104.563	110.716
								144.006	114.214	114.423	117.105	111.197	104.591	110.899
								146.014	114.55	114.768	117.418	111.223	104.648	111.122
								148.006	114.766	115.139	117.8	111.506	104.65	111.354
								150.015	115.128	115.333	118.176	111.775	104.8	111.475
								152.014	115.327	115.682	118.472	112.014	104.937	111.623
								154.015	115.664	115.888	118.892	112.144	104.953	111.724
								156.015	115.839	116.044	119.126	112.426	105.083	112.042
								158.014	116.062	116.464	119.464	112.744	105.307	111.962
								160.014	116.371	116.613	119.964	112.893	105.336	112.315
								162.013	116.647	117.048	120.146	113.161	105.61	112.538
								164.014	117.026	117.267	120.451	113.479	105.68	112.742
								166.014	117.164	117.502	120.731	113.651	106.031	112.759
								168.014	117.363	117.823	121.069	113.992	105.904	113.087
								170.014	117.663	118.103	121.677	114.501	106.127	113.314
								172.013	117.987	118.355	121.702	114.718	106.117	113.711
								174.005	118.082	118.611	122.094	114.979	106.213	113.811
								176.013	118.37	118.845	122.712	115.175	106.331	113.966
								178.012	118.65	119.264	123.058	115.455	106.521	114.192
								180.014	118.842	119.457	123.282	115.615	106.71	114.38
								182.014	119.057	119.812	123.562	115.907	106.928	114.64
								184.014	119.193	120.096	123.848	116.312	106.771	114.886
								186.014	119.631	120.329	124.2	116.497	106.971	115.004
								188.014	119.819	120.545	124.362	116.695	107.25	115.287
								190.014	120.228	120.904	124.668	116.999	107.366	115.396
								192.013	120.414	121.18	124.979	117.342	107.443	115.725
								194.013	120.964	121.599	125.434	117.511	107.557	115.868
								196.013	121.244	121.682	125.734	117.811	107.641	115.977
								198.013	121.419	121.975	125.997	117.961	107.837	116.303
								200.013	121.672	122.252	126.377	118.331	107.878	116.572
								202.013	121.944	122.718	126.7	118.638	108.147	116.7
								204.013	122.511	122.922	127.232	118.762	108.293	116.854
								206.012	122.551	123.119	127.378	119.018	108.35	117.117
								208.014	122.88	123.331	127.71	119.388	108.598	117.132
								210.013	123.067	123.77	128.07	119.576	108.84	117.511
								212.013	123.457	123.979	128.494	119.852	108.953	117.612
								214.013	123.541	124.276	128.691	120.237	109.02	117.735
								216.013	123.746	124.544	129.085	120.255	109.283	118.037
								218.013	124.068	124.857	129.326	120.606	109.211	118.284
								220.014	124.404	125.19	129.745	120.866	109.374	118.438
								222.013	124.884	125.451	129.967	121.101	109.447	118.625
								224.013	124.858	125.632	130.229	121.403	109.803	118.92
								226.013	125.251	125.944	130.702	121.603	109.748	118.917
								228.012	125.587	126.309	130.859	121.643	109.854	119.345
								230.012	125.773	126.418	131.318	122.081	110.274	119.516
								232.012	125.926	126.857	131.386	122.321	110.438	119.737
								234.012	126.212	126.983	131.69	122.617	110.653	119.872
								236.012	126.557	127.354	132.165	122.824	110.541	120.314
								238.013	126.738	127.637	132.295	123.185	109.563	120.497
								240.013	127.049	127.915	132.495	123.468	108.83	122.727
								242.013	127.334	128.062	132.951	123.656	111.333	135.711
								244.013	152.116	145.171	140.986	134.349	114.897	140.643
								246.012	160.576	153.82	147.593	138.228	122.852	142.559
								248.012	165.924	155.573	150.366	141.005	125.481	143.699
								250.012	169.132	156.097	151.652	142.305	126.106	144.156
								252.012	170.918	156.4	152.773	143.399	125.889	144.816
								254.012	172.252	157.138	153.823	143.976	126.442	144.929
								256.012	173.255	158.302	154.778	144.274	126.429	144.542
								258.012	173.742	159.321	156.015	144.354	126.565	144.213
								260.012	174.766	160.462	157.104	144.295	126.821	143.391
								262.013	175.252	161.348	157.523	144.047	126.748	142.336
								264.011	176.148	162.188	158.118	143.818	125.965	141.357
								266.012	176.695	163.022	158.232	143.594	125.539	140.11
								268.012	177.058	163.719	158.095	143.209	124.556	139.256
								270.012	177.197	164.157	158.051	143.058	123.809	139.285
								272.012	177.577	164.704	157.978	142.602	122.699	139.058
								274.011	177.873	164.942	157.803	142.457	121.898	138.746
								276.013	177.866	165.248	157.767	142.27	120.987	138.308
								278.012	177.985	165.514	157.64	142.143	120.238	138.14
								280.011	178.062	165.779	157.611	142.099	119.461	138.042
								286.011	178.149	166.067	157.58	142.032	119.042	137.68
								288.011	178.311	166.376	157.615	141.982	118.745	137.745
								290.012	178.478	166.326	157.901	142.056	119.187	137.257
								292.011	178.696	166.704	157.319	142.145	119.462	137.494
								294.011	178.847	167.047	157.062	142.12	120.014	137.504
								296.012	179.037	167.313	156.625	142.245	119.787	137.589
								298.012	179.062	167.428	156.746	142.48	119.435	137.589
								300.011	179.363	167.864	156.503	142.717	118.904	137.366
								302.011	179.456	168.14	156.523	142.714	118.387	137.318
								304.011	179.619	168.204	156.067	143.124	118.394	137.232
								306.011	179.559	168.373	155.985	143.36	117.657	137.261
								308.011	179.94	168.67	155.557	143.648	117.724	137.035
								310.011	179.898	169.046	155.346	143.929	117.472	137.199
								312.011	180.107	169.263	155.08	144.103	116.91	137.283
								314.011	180.167	169.568	154.652	144.385	116.044	137.195
								316.011	180.311	169.558	154.296	144.466	115.252	137.01
								318.01	180.271	170.029	154.199	144.612	115.105	137.035
								320.01	180.265	169.959	154.044	144.917	114.662	137.3
								322.01	180.03	170.155	153.752	145.185	114.36	137.011
								324.011	180.197	170.324	153.842	145.432	114.07	137.17
								326.011	179.983	170.384	153.975	145.732	113.987	137.191
								328.011	180.039	170.398	153.928	145.917	113.907	137.35
								330.011	180.093	170.606	153.874	146.326	113.83	137.618
								332.011	179.998	170.725	153.777	146.677	113.61	137.921
								334.01	179.807	170.79	153.765	146.908	113.674	137.878
								336.01	179.896	170.808	153.836	147.109	113.884	138.262
								338.01	179.713	171.116	153.763	147.574	113.887	138.206
								340.018	179.592	171.009	153.932	147.768	114.041	138.125
								342.01	179.542	171.091	153.842	148.082	114.121	138.241
								344.01	179.407	171.131	153.842	148.459	114.251	138.451
								346.01	179.404	171.415	154.167	148.889	114.252	138.777
								348.01	179.328	171.582	154.214	148.869	114.275	138.758
								350.01	179.246	171.806	154.342	149.329	114.555	138.904
								352.01	179.048	172.18	154.601	149.659	114.538	139.097
								354.008	179.114	172.405	154.607	149.903	115.004	139.241
								356.01	179.082	172.776	154.853	150.167	114.897	139.252
								358.01	178.863	172.995	154.656	150.369	115.185	139.292
								360.01	178.858	173.132	154.817	150.619	115.36	139.737
								362.01	178.766	173.378	155.276	150.907	115.598	139.983
								364.01	178.878	173.647	155.237	151.034	115.804	140.187
								366.01	178.571	173.619	155.724	151.614	115.728	140.296
								368.011	178.761	173.998	155.74	151.876	115.951	140.557
								370.009	178.708	174.205	155.906	152.317	116.224	140.864
								372.009	178.781	174.312	156.314	152.649	116.538	141.111
								374.017	179.019	174.602	156.589	152.804	116.814	141.579

## Sheet: Fig5
	Fig 5a	STIM1	shCtrl	shSTIM1		E-cadherin	shCtrl	shCtrl+PQ	shSTIM1	shSTIM1+PQ		Vimentin	shCtrl	shCtrl+PQ	shSTIM1	shSTIM1+PQ
			0.0179167	0.00273088			0.00895162	0.00173566	0.00401859	0.0025788			3.34191	4.68011	3.46243	2.89546
			0.016594	0.00184275			0.00960634	0.00190336	0.00450878	0.00254148			2.72476	4.53914	2.83675	3.96414
			0.0198867	0.00195685			0.00925662	0.00206004	0.00331359	0.00210788			3.0452	4.11092	2.32364	3.48845
	Fig 5b	ORAI1	shCtrl	shORAI1		E-cadherin	shCtrl	shCtrl+PQ	shORAI1	shORAI1+PQ		Vimentin	shCtrl	shCtrl+PQ	shORAI1	shORAI1+PQ
			0.0237995	0.00121771			0.00895162	0.00173566	0.0131291	0.00280003			3.34191	4.68011	2.40198	4.92495
			0.0210164	0.00111666			0.00960634	0.00190336	0.0109126	0.00217091			2.72476	4.53914	3.09454	6.39482
			0.0243951	0.00104836			0.00925662	0.00206004	0.0117526	0.0023212			3.0452	4.11092	3.28393	5.55398
	Fig 5c	TRPC1	shCtrl	shTRPC1		E-cadherin	shCtrl	shCtrl+PQ	shTRPC1	shTRPC1+PQ		Vimentin	shCtrl	shCtrl+PQ	shTRPC1	shTRPC1+PQ
			0.0361088	0.0100717			0.143197	0.0738124	0.0591123	0.0639188			2.48008	7.18242	1.03064	2.40526
			0.0355617	0.00988139			0.141865	0.0788632	0.0615639	0.0642906			2.20729	6.32418	1.02196	2.51683
			0.037802	0.0109349			0.139163	0.0644818	0.064219	0.0665828			2.59165	6.62596	1.00658	2.38543
	Fig 5g
			control				shORAI1				shSTIM1				shTRPC1
	PQ (uM)	0	95.5679	101.939	102.493		99.1432	97.6744	103.182		100.806	98.3602	100.834		98.8111	101.555	99.6342
		100	88.3657	91.1357	91.9668		101.346	97.6744	101.714		95.7441	97.5356	98.4455		100.203	99.399	96.0478
		200	79.2857	86.9388	85.102		96.337	95.6044	100		98.7523	96.4129	95.097		98.7339	94.5579	97.2624
		400	68.9751	68.144	66.205		89.2289	94.0024	91.0649		88.0095	89.0047	88.2085		85.9943	86.249	84.9948
		800	59.2798	62.8809	58.7258		84.4553	81.885	83.7209		76.6919	76.891	81.5261		74.4317	73.8437	73.3146

## Sheet: Fig S1
	Fig s1b				Fig s1c				Fig s1d
	time(s)	PBS TG	PQ TG		time(s)	TG PBS	TG PQ		time(s)	control	PQ
	0	100	100		0	100	100		0	100	100
	2.0142	99.8731	100.301		2.008	99.984	99.8488		2.0094	100.041	99.7787
	4.0142	100.248	100.506		4.017	100.34	100.126		4.0175	100.421	99.7268
	6.0133	100.313	100.733		6.009	100.502	100.436		6.0095	100.53	99.8756
	8.0113	100.292	100.905		8.015	100.802	100.555		8.0076	100.698	100.105
	10.0124	100.429	101.157		10.016	100.911	100.699		10.0086	100.889	100.209
	12.0126	100.716	101.368		12.016	101.136	100.967		12.0087	101.074	100.364
	14.0136	100.633	101.522		14.008	101.15	101.072		14.0088	101.066	100.359
	16.0136	100.855	101.66		16.008	101.415	101.355		16.0168	101.364	100.096
	18.0137	100.775	101.977		18.009	101.569	101.507		18.0079	101.328	100.19
	20.0137	101.019	102.143		20.017	101.788	101.714		20.009	101.403	100.14
	22.0138	100.939	102.363		22.009	101.904	101.843		22.009	101.64	100.251
	42.0134	102.282	102.398		24.017	101.9	101.943		24.0171	101.684	100.344
	44.0124	102.499	102.582		26.008	101.557	101.485		26.0161	101.846	100.249
	46.0126	102.546	102.768		40.016	101.275	102.92		28.0162	102.094	100.267
	48.0126	102.632	102.801		42.008	101.55	102.947		30.0164	102.119	100.544
	50.0117	102.699	103.069		44.006	101.705	102.835		32.0083	102.211	100.701
	52.0127	102.862	103.413		46.015	101.92	102.802		34.0074	102.39	100.777
	54.0118	103.014	103.836		48.007	102.582	102.599		36.0085	102.472	100.945
	56.0129	103.231	104.146		50.015	102.935	102.579		44.0077	102.534	101.296
	58.0119	103.294	104.639		52.016	103.443	102.355		46.0078	102.737	101.474
	60.013	103.092	104.947		54.008	104.168	102.451		48.0158	102.853	101.893
	62.0111	103.212	105.382		56.008	104.826	102.493		50.0079	103.121	102.159
	64.0121	103.442	105.691		58.016	105.54	102.581		52.008	103.154	102.374
	66.0122	103.53	106.201		60.008	106.205	102.866		54.016	103.318	102.49
	68.0112	103.615	106.457		62.007	107.003	103.342		56.015	103.434	102.888
	70.0123	103.744	106.781		64.015	107.851	103.611		58.0161	103.614	103.06
	72.0124	103.882	106.991		66.006	108.566	104.02		60.0072	103.666	103.246
	74.0124	103.776	107.406		68.006	109.406	104.439		62.0153	103.871	103.585
	76.0125	104.132	107.671		70.015	110.254	104.836		64.0153	103.943	103.832
	78.0116	104.063	107.895		72.007	111.031	105.349		66.0074	104.154	104.105
	80.0116	104.055	108.313		74.007	111.882	105.799		68.0145	104.252	104.387
	82.0117	104.111	108.592		76.015	112.533	106.433		70.0065	104.537	104.592
	84.0117	104.229	108.757		78.015	113.412	106.915		72.0156	104.604	104.858
	86.0118	104.342	109.095		80.014	114.209	107.488		74.0147	104.766	105.147
	88.0118	104.495	109.4		82.014	115.045	108.033		76.0157	104.887	105.362
	90.0119	104.699	109.612		84.015	115.67	108.619		78.0078	104.976	105.504
	92.0109	104.527	109.885		86.015	116.39	109.239		80.0068	105.142	105.824
	94.012	104.774	110.152		88.015	116.988	109.814		82.0149	105.18	106.121
	96.0121	104.728	110.349		90.015	117.571	110.329		84.015	105.317	106.208
	98.0122	104.879	110.703		92.015	118.199	111.008		86.014	105.541	106.477
	100.01	104.965	110.961		94.015	118.454	111.741		88.014	105.761	106.654
	102.011	105.006	111.259		96.015	118.727	112.308		90.0152	105.821	106.753
	104.011	105.048	111.441		98.013	119.315	112.839		92.0072	105.905	107.036
	106.011	105.193	111.602		100.013	119.462	113.418		94.0073	105.995	107.24
	108.011	105.306	111.817		102.013	119.758	114.078		96.0063	106.001	107.586
	110.012	105.395	112.072		104.005	120.046	114.588		98.0144	106.193	107.718
	112.012	105.495	112.244		106.014	120.172	115.046		100.014	106.369	107.839
	114.011	105.619	112.606		108.014	120.54	115.535		102.007	106.574	108.01
	116.011	105.616	112.664		110.006	120.626	116.031		104.015	106.571	108.31
	118.011	105.736	113.02		112.014	120.782	116.365		106.014	106.853	108.382
	120.011	105.903	113.14		114.013	121.077	116.914		108.006	106.809	108.661
	122.01	105.827	113.448		116.014	121.267	117.556		110.015	107.07	108.937
	124.011	106.045	113.772		118.013	121.383	117.966		112.014	107.096	109.024
	126.011	106.17	114.04		120.014	121.472	118.363		114.013	107.335	109.266
	128.011	106.305	114.197		122.014	121.585	118.824		116.013	107.301	109.418
	130.011	106.272	114.321		124.014	121.771	119.139		118.014	107.645	109.734
	132.011	106.471	114.551		126.014	121.683	119.438		120.014	107.69	109.761
	134.009	106.486	114.701		128.014	121.878	119.86		122.014	107.803	109.946
	136.024	106.552	114.879		130.014	121.721	120.13		124.013	107.859	110.217
	138.01	106.671	115.245		132.013	121.969	120.533		126.014	107.92	110.451
	140.01	106.73	115.664		134.013	122.125	120.837		128.014	108.12	110.552
	142.011	108.582	116.999		136.013	122.068	121.054		130.014	108.286	110.851
	144.011	108.975	118.529		138.013	122.008	121.304		132.014	108.306	110.884
	146.01	109.413	120.18		140.012	122.056	121.634		134.012	108.307	111.121
	148.011	109.817	121.654		142.013	122.043	121.807		136.014	108.48	111.181
	150.011	110.273	122.855		144.013	122.193	122.1		138.014	108.547	111.359
	152.009	110.621	124.007		146.013	122.073	122.438		140.014	108.732	111.464
	154.009	110.956	124.929		148.014	122.036	122.453		142.014	108.789	111.797
	156.01	111.439	125.909		150.013	122.014	122.772		144.014	108.892	111.859
	158.018	111.665	126.601		152.013	122.071	122.865		146.014	109.077	112.079
	162.01	112.019	127.353		154.013	122.152	123.12		148.014	109.104	112.195
	164.01	112.499	128.143		156.013	121.97	123.257		150.012	109.311	112.349
	166.009	112.781	128.715		158.013	122.162	123.367		152.013	109.367	112.669
	168.01	112.996	129.337		160.013	122.144	123.5		154.013	109.582	112.71
	170.009	113.341	129.887		162.013	122.052	123.721		156.013	109.644	112.928
	172.01	113.751	130.201		164.013	122.089	123.857		158.013	109.76	113.174
	174.018	114.052	130.756		166.013	122.084	123.908		160.013	109.842	113.18
	176.01	114.292	131.283		168.012	122.085	124.13		162.013	109.99	113.57
	178.009	114.537	131.68		170.012	122.133	124.191		164.013	110.068	113.703
	180.01	114.863	131.932		172.012	122.131	124.23		166.013	110.318	115.938
	182.01	114.975	132.416		174.012	122.048	124.362		168.013	109.685	116.223
	200.008	115.316	132.825		176.012	122.034	124.451		170.013	109.896	120.107
	202.009	115.502	133.162		178.013	122.253	124.52		172.012	110.485	121.526
	204.018	115.665	133.346		180.013	122.155	124.625		174.013	111.07	122.838
	206.017	115.957	133.628		182.013	122.346	124.644		176.013	111.44	124.161
	210.017	115.99	133.942		184.013	122.416	124.625		178.012	111.919	125.009
	212.016	116.373	133.937		186.011	122.57	124.852		180.013	112.503	125.96
	214.016	116.441	134.193		188.012	122.795	124.863		182.013	113.002	126.598
	216.017	116.671	134.274		190.011	122.977	124.865		184.013	113.252	127.451
	218.017	116.718	134.255		192.012	123.221	124.963		186.012	113.719	128.112
	220.016	116.865	134.548		194.012	123.422	125.073		188.012	114.064	128.852
	222.017	117.118	134.657		196.012	123.557	125.116		190.012	114.543	129.323
	224.007	117.308	134.791		198.012	123.637	125.229		192.012	114.716	129.68
	226.008	117.326	134.723		200.012	123.719	125.148		194.012	115.008	130.053
	228.015	117.498	134.81		202.012	123.878	125.118		196.012	115.314	130.357
	230.015	117.677	134.814		204.011	124.018	125.288		198.012	115.526	130.592
	232.008	117.933	135.004		206.011	124.197	125.211		200.013	115.633	130.612
	234.008	117.937	134.996		208.011	124.318	125.244		202.013	115.929	130.656
	236.017	118.13	135.124		210.012	124.567	125.515		204.015	116.098	130.828
	238.009	118.32	135.142		212.012	124.759	125.526		206.013	116.089	130.652
	240.015	118.341	135.311		214.012	124.782	125.557		208.012	116.424	130.563
	242.015	118.615	135.305		216.012	125.012	126.273		210.012	116.749	130.51
	244.008	118.605	135.307		240.01	125.095	126.409		212.011	116.921	130.411
	246.007	118.709	135.273		242.011	125.183	126.455		214.012	117.215	130.219
	248.015	118.888	135.315		244.011	125.376	126.535		216.012	117.287	130.007
	250.016	119.11	135.5		246.011	125.495	126.73		218.012	117.599	129.855
	252.016	119.185	135.475		248.01	125.704	126.683		220.012	117.796	129.426
	254.008	119.191	135.558		250.011	125.738	126.866		222.011	117.928	129.413
	256.016	119.233	135.47		252.011	125.907	126.739		224.011	118.214	129.088
	258.006	119.438	135.672		254.01	126.087	126.661		226.011	118.359	128.834
	260.006	119.585	135.58		256.01	126.103	126.664		228.012	118.471	128.517
	262.007	119.546	135.639		258.01	126.11	126.5		230.012	118.66	128.535
	264.006	119.599	135.546		260.01	126.314	126.633		232.012	118.829	128.35
	266.014	119.754	135.448		262.008	126.515	126.616		234.012	118.983	128.024
	268.007	119.958	135.422		264.01	126.52	126.623		236.012	119.219	127.777
	270.014	119.98	135.501		266.008	126.612	126.615		238.011	119.365	127.722
	272.016	120.101	135.273		268.01	126.75	126.615		240.01	119.457	127.502
	274.016	120.187	135.477		270.01	126.938	126.656		242.01	119.567	127.496
	276.015	120.219	135.37		272.01	127.092	126.587		244.01	119.768	127.49
	278.007	120.316	135.46		274.01	127.103	126.351		246.01	119.866	127.408
	280.015	120.331	135.358		276.01	127.232	126.5		248.01	120.06	127.458
	282.007	120.384	135.373		278.01	127.412	126.561		250.011	120.22	127.358
	284.014	120.551	135.356		280.011	127.468	126.581		252.01	120.406	127.525
	286.015	120.675	135.467		282.01	127.537	126.495		254.011	120.56	127.542
	288.007	120.713	135.258		284.01	127.746	126.546		272.01	120.656	127.593
	290.015	120.794	135.273		286.01	127.819	126.591		274.01	120.801	127.683
	292.014	120.765	135.189		288.009	127.919	126.448		276.01	120.812	127.796
	294.014	121.144	135.166		290.009	127.964	126.508		278.01	121.129	127.851
	296.009	121.161	135.222		292.008	128.104	126.52		280.01	121.177	127.998
	298.013	121.208	135.252		294.016	128.158	126.605		282.009	121.345	128.039
	300.014	121.112	135.162		296.016	128.315	126.667		284.01	121.503	128.075
	302.007	121.375	135.063		298.009	128.463	126.65		286.01	121.59	128.328
	304.015	121.276	134.923		300.009	128.564	126.767		288.01	121.771	128.428
	306.014	121.633	134.95		302.009	128.771	126.962		290.01	121.843	128.531
	308.015	121.528	135.03		304.009	128.357	126.876		292.01	121.96	128.569
	310.015	121.685	135.047		306.008	130.878	152.804		294.01	122.152	128.622
	312.013	121.751	134.924		308.009	135.699	159.37		296.018	122.285	129.043
	314.014	121.925	135.067		310.008	138.647	161.837		298.01	122.392	129.04
	316.014	121.83	134.811		312.017	140.86	162.659		300.009	122.627	129.023
	318.014	121.946	134.967		314.009	142.555	163.045		302.01	122.69	129.311
	320.013	122.04	134.817		316.009	144	163.394		304.018	122.866	129.459
	322.014	122.119	135.091		318.009	145.528	163.591		306.01	123.039	129.527
	324.009	122.351	134.945		320.008	146.112	163.677		308.01	123.066	129.79
	326.013	122.332	134.987		322.017	147.377	163.859		310.007	123.145	129.903
	328.014	122.481	134.948		324.008	148.353	163.893		312.004	123.401	130.044
	330.013	122.368	134.896		326.01	148.923	164.019		314.017	123.509	130.146
	332.014	122.536	134.917		328.016	149.815	164.357		316.009	123.562	130.322
	334.014	122.667	135.06		330.008	150.407	164.574		318.009	123.678	130.428
	336.014	122.677	135.063		332.008	151.047	164.591		320.009	123.767	130.443
	338.014	122.858	135.117		334.016	151.634	164.923		322.009	123.917	130.691
	340.014	122.784	135.073		336.008	152.014	164.935		324.01	124.122	130.824
	342.013	122.875	135.233		338.016	152.616	165.273		326.01	123.967	130.893
	344.014	122.924	135.086		340.008	153.002	165.449		328.009	124.213	130.96
	346.014	122.872	135.312		342.017	153.536	165.58		330.017	124.284	131.282
	348.013	123.129	135.232		344.017	153.929	165.614		332.008	124.477	131.446
	350.013	123.497	145.372		346.015	154.127	166.231		334.016	124.465	131.685
	352.013	123.727	149.349		348.015	154.606	166.51		336.017	124.571	131.775
	354.013	124.536	153.19		350.015	154.937	166.709		338.009	124.753	131.924
	356.012	125.785	155.391		352.008	155.368	166.932		340.017	124.815	132.145
	358.013	127.318	156.412		354.008	155.83	167.291		342.016	125.288	132.132
	360.01	128.474	156.784		356.008	156.158	167.531
	362.014	129.568	157.087		358.007	156.554	167.925
	364.012	130.43	157.286		360.008	156.971	167.98
	366.012	131.251	157.185		362.015	157.229	168.431
	368.013	132.013	157.148		364.014	157.42	168.467
	370.01	132.635	157.131		366.014	157.683	168.928
	372.013	132.916	157.381		368.007	157.974	169.231
	374.01	133.512	157.552		370.008	158.404	169.631
	376.013	133.999	157.497		372.014	158.513	169.719
	378.01	134.281	157.733		374.008	158.593	170.036
	380.013	134.634	157.899		376.016	159.094	170.348
	382.012	134.971	157.962		378.008	159.147	170.57
	384.012	135.083	158.19		380.014	159.477	170.927
	386.012	135.256	158.101		382.007	159.591	170.898
	388.012	135.529	158.282		384.007	159.855	171.665
	390.012	135.695	158.661		386.015	159.966	171.494
	392.011	135.761	158.956		388.014	160.342	171.816
	394.012	135.903	159.149		390.014	160.698	172.11
	396.012	136.128	159.133		392.007	160.87	172.384
	398.013	136.185	159.609		394.006	160.879	172.533
	400.011	136.395	159.713		396.007	161.226	172.716
	402.012	136.379	160.032		398.014	161.356	172.938
	404.012	136.667	160.122		400.013	161.607	173.179
	406.012	136.796	160.436		402.014	161.744	173.243
	408.012	136.775	160.754		404.013	161.909	173.733
	410.012	136.897	160.928		406.014	162.143	173.636
	412.012	136.908	161.193		408.014	162.474	173.917
	414.012	137.004	161.353		410.014	162.566	174.058
	416.012	137.056	161.545		412.014	162.581	174.109
	418.01	137.101	161.886		440.014	162.717	174.452
	420.01	137.06	161.874		442.014	163.009	174.694
	422.011	137.189	162.273		444.014	163.168	174.851
	424.011	137.312	162.245		446.014	163.461	175.131
	426.012	137.304	162.694		448.013	163.562	175.198
	428.01	137.315	162.58		450.007	163.595	175.422
	444.011	137.421	162.997		452.013	163.806	175.722
	446.011	137.59	163.095		454.013	163.941	175.778
	448.011	137.59	163.258		456.013	164.05	176.198
	450.011	137.512	163.418		458.013	164.432	176.135
	452.011	137.522	163.689		460.013	164.453	176.444
	454.01	137.821	163.765		462.013	164.876	176.617
	456.009	137.845	163.903		464.013	164.697	176.867
	458.01	138.015	163.97		466.013	164.766	177.067
	460.01	137.855	164.318		468.014	165.101	177.073
	462.011	137.943	164.468		470.013	165.046	177.131
	464.01	138.041	164.541		472.013	165.255	177.524
	466.011	138.11	164.635		474.013	165.381	177.513
	468.01	138.163	164.666		476.013	165.577	177.778
	470.009	138.142	164.894		478.013	165.552	177.873
	472.01	138.307	165.001		480.013	165.622	178.16
	474.01	138.42	164.949		482.012	165.645	178.055
	476.009	138.58	165.238		484.013	165.844	178.237
	478.01	138.33	165.428		486.013	166.015	178.422
	480.01	138.628	165.309		488.012	166.122	178.35
	482.01	138.504	165.524		490.012	166.844	178.54
	484.01	138.78	165.497
	486.01	138.831	165.975
	488.01	138.834	165.85
	490.009	138.895	166.047
	492.01	139.044	166.077
	494.018	139.062	166.157
	496.01	139.224	166.271
	498.01	139.566	166.448
	500.009	139.492	166.459
	502.01	139.656	166.468
	504.018	139.874	166.443
	506.009	139.82	166.752
	508.017	140.052	166.948
	510.009	140.357	166.889
	512.017	140.396	166.943
	514.008	140.566	167.107
	516.008	140.509	167.16
	518.018	140.619	167.343
	520.009	140.691	167.559
	522.01	140.811	167.686
